# Supplementary material for: Genetic diversity of Ethiopian durum wheat landraces
Source: PLoS One. 2021 Feb 17;16(2):e0247016. doi: 10.1371/journal.pone.0247016 (PMC7888639; doi:10.1371/journal.pone.0247016)
Supplement: S2 Table — (XLSX) [file pone.0247016.s002.xlsx]

## Sheet: Sheet1
S2 Table. Passport data of the Ethiopian durum wheat landraces.
Source region	Latitude	Longitude
Amara	10.4167	38.2
Oromia	9.45	39.25
Oromia	9.4	39.2667
Oromia	8.15	39.9
Tigray	13.0667	39.5833
Tigray	13.0667	39.5833
Amara	11.5667	39.15
Oromia	8.06667	39.7167
Tigray	13.0667	39.5833
Amara	10.35	38.2167
Amara	10.8167	38.0833
Oromia	8.96667	38.9833
Oromia	8.93333	38.9833
Oromia	7.5	40.0833
Amara	14.0333	37.15
Oromia	9.45	39.25
Oromia	9.05	37.9333
Oromia	8.93333	38.9833
Oromia	8.83333	39.0167
Oromia	7.26667	39.8833
Oromia	9.36667	38.05
Oromia	8.78333	39.25
Oromia	8.56667	39.8667
Oromia	7.5	40.0833
Oromia	9.3	41.2333
SNNP	5.3	37.3
Oromia	8.83333	39.0167
Oromia	9.05	39.0667
Oromia	7.51667	40.05
Oromia	7.51667	40.05
Oromia	9.36667	38.05
Amara	10.2667	39.7167
Oromia	8.15	39.35
Oromia	9.4	39.2667
Oromia	7.26667	39.8833
Tigray	17.6833	39.4667
Oromia	7.83333	39.5833
Amara	10.2667	39.7167
Oromia	7.66667	40.2
Tigray	14.0667	38.0667
Tigray	14.5	39.8333
Oromia	8.95	39.15
Oromia	8.95	39.1833
Oromia	9.01667	38.1333
Oromia	8.96667	38.05
Oromia	8.73333	36.4833
Amara	10.4167	38.2
Oromia	9.26667	38.0667
Amara	11.5167	39.0833
Tigray	13.15	39.1333
Amara	10.8167	38.0833
Amara	10.7333	38.0667
Amara	10.4833	38.1833
Amara	11.5333	39.0833
Oromia	9.95	38.3
Oromia	9.28333	41.7667
Amara	9.5	39.3333
Oromia	8.93333	38.9833
Amara	11.2	39.6
Oromia	9.36667	41.4667
Oromia	9.4	39.2667
Oromia	9.18333	39.0667
Amara	11.7333	38.4167
Oromia	8.86667	38.85
Oromia	9.45	39.25
Amara	11.5667	39.15
Amara	10.85	39
Tigray	14.0333	38.0667
Oromia	9.45	39.25
Amara	10.65	38.1667
Oromia	7.75	39.6667
Oromia	9.45	39.25
Oromia	7.6	39.4667
Oromia	9.3	41.75
Amara	9.65	39.3333
Oromia	7.91667	39.6
Oromia	7.66667	39.9333
Amara	11.6	38.5667
Amara	10.4167	38.2
Amara	11.5667	39.15
Amara	10.8	38.05
Oromia	7.66667	40.2
Tigray	13.15	39.1333
Amara	11.5333	39.0833
Amara	10.85	39
Oromia	7.9	39.7833
Oromia	7.7	39.7333
Amara	9.96667	39.6167
Oromia	7.83333	39.5667
Amara	10.9667	36.9167
Amara	11.5833	39.0667
Amara	10.85	39
Tigray	13.8667	39.7167
Amara	9.65	36.4333
Oromia	9.36667	38.05
Oromia	7.83333	39.5833
Amara	10.3333	38.1333
Amara	10.3	39.5833
Oromia	7.5	40.0833
Oromia	9.36667	38.05
Oromia	8.96667	38
Oromia	7.63333	39.5
Oromia	8.96667	39.1167
Oromia	9.31667	39.2833
Oromia	7.53333	39.9833
Amara	12.55	37.4
Amara	12.6333	37.4667
Oromia	8.91667	39.1667
Oromia	9.31667	39.2833
Oromia	8.86667	38.9
Oromia	9.6	38.8167
Amara	10.8	38.05
Benishangul Gumuz	10.9333	35.3333
Oromia	7.7	39.7333
Oromia	6.96667	40.5333
Oromia	6.98333	40.0167
SNNP	7.28333	37.8667
Amara	12.6333	37.4667
Amara	10.4167	39.2167
Amara	10.7833	38.6667
Amara	11.65	38.45
Oromia	9.45	39.25
SNNP	6.51667	37.75
Amara	12.75	37.5333
Amara	10.45	38.3167
Oromia	7.6	39.4667
Amara	10.9833	36.9167
Amara	11.7167	38.45
Amara	9.85	39.75
Oromia	7.16667	39.2333
Oromia	7.83333	39.5667
Tigray	14.0333	38.0667
Oromia	8.25	39.2167
SNNP	7.28333	37.8833
Oromia	9.26667	38.6667
Amara	10.5667	38.2333
Amara	11.9833	37.6167
Amara	9.63333	39.5833
Amara	11.5667	39.15
Oromia	8.36667	39.95
Amara	12.55	37.4
Oromia	9.21667	41.1167
Oromia	9.01667	38.9333
Amara	10.45	38.3167
Oromia	8.31667	39.9167
Oromia	8.58333	39.9333
Amara	10.3333	39.6333
Amara	9.81667	39.7
Oromia	9.01667	38.3333
Oromia	9.36667	38.05
SNNP	9.56667	39.4833
Oromia	8.9	37.9333
Amara	11.65	38.45
Oromia	7.88333	39.7333
Amara	11.6333	38.4667
Amara	12.75	37.5333
Oromia	8.06667	39.6167
Amara	10.5	38.4
Amara	11.6	38.55
Amara	9.96667	39.6167
Amara	11.65	38.45
Oromia	8.38333	39.9333
Oromia	7.2	39.9333
Oromia	9.46667	41.8
Oromia	7.83333	39.5833
Oromia	8.5	39.7833
