# Supplementary material for: Genetic diversity of Ethiopian durum wheat landraces
Source: PLoS One. 2021 Feb 17;16(2):e0247016. doi: 10.1371/journal.pone.0247016 (PMC7888639; doi:10.1371/journal.pone.0247016)
Supplement: S3 Table — (XLSX) [file pone.0247016.s003.xlsx]

## Sheet: S3 Table 
S3 Table. Highly informative selected 420 SNP markers for genetic diversity analyis and stratification.
SNP (Single nucleotide polymorphism )	Chromosome	Alleles	Start position in bp	PIC (Polymorphic information content)
BobWhite_c1027_1127	1A	A/G	578720187	0.37
BobWhite_c11946_277	1A	T/G	508253611	0.37
BobWhite_c12568_900	1A	C/T	483577474	0.37
BobWhite_c1265_247	1A	C/T	11906386	0.37
BobWhite_c22134_398	1A	G/A	535547470	0.37
BobWhite_c23632_322	1A	T/C	531035019	0.37
BobWhite_c46007_582	1A	G/A	504760784	0.37
BobWhite_c46501_92	1A	C/T	17213410	0.37
BobWhite_c5356_1272	1A	G/A	477616168	0.37
BobWhite_c721_74	1A	G/A	531435634	0.37
BS00002216_51	1A	C/T	474655218	0.37
BS00011521_51	1A	A/G	572302344	0.37
BS00012210_51	1A	T/G	39715924	0.37
BS00021889_51	1A	T/C	474024718	0.37
BS00022239_51	1A	T/C	526410713	0.37
RAC875_rep_c112044_340	1A	T/C	491265980	0.35
RAC875_rep_c71093_1070	1A	A/G	541014873	0.35
TA003955-1138	1A	G/A	492068742	0.35
Tdurum_contig47006_1641	1A	C/A	585260046	0.35
Tdurum_contig56158_60	1A	T/C	532933342	0.35
Tdurum_contig60323_605	1A	G/A	1161699	0.35
tplb0021i12_383	1A	A/G	541027860	0.35
tplb0025b13_150	1A	A/G	4123810	0.35
wsnp_Ex_c1255_2411550	1A	G/T	581428153	0.35
wsnp_Ex_c13724_21535046	1A	A/C	173777869	0.35
wsnp_Ex_c572_1138770	1A	C/T	454314732	0.35
wsnp_Ex_rep_c102067_87314043	1A	A/C	532795199	0.35
wsnp_JD_rep_c49006_33254974	1A	T/C	541014833	0.35
wsnp_Ku_c1818_3557408	1A	T/C	4122180	0.35
wsnp_Ra_c2895_5488879	1A	C/T	454313706	0.35
BobWhite_c44460_821	1B	C/T	649750680	0.38
IAAV2324	1B	A/G	92357396	0.38
BobWhite_c16280_521	1B	G/A	529566738	0.37
BobWhite_c17257_454	1B	A/G	485193291	0.37
BobWhite_c17644_112	1B	C/T	583138970	0.37
BobWhite_c19733_149	1B	C/T	636309715	0.37
BobWhite_c20015_225	1B	G/A	505495844	0.37
BobWhite_c20015_300	1B	A/G	505495919	0.37
BobWhite_c20621_683	1B	A/G	625532899	0.37
BobWhite_c3771_441	1B	G/A	187239287	0.37
BobWhite_c39656_106	1B	C/A	584136290	0.37
BobWhite_c39901_338	1B	T/C	649749173	0.37
BobWhite_c6803_387	1B	C/T	505497887	0.37
BobWhite_c8218_162	1B	C/T	187239270	0.37
BobWhite_rep_c62985_546	1B	A/G	159630261	0.37
Tdurum_contig43346_108	1B	C/T	302037983	0.35
Tdurum_contig48396_341	1B	T/C	303478652	0.35
Tdurum_contig50473_889	1B	G/A	513848364	0.35
Tdurum_contig52086_524	1B	A/G	668928613	0.35
Tdurum_contig9874_547	1B	T/C	29332080	0.35
tplb0024i16_1177	1B	C/T	299978233	0.35
tplb0043k02_463	1B	T/C	626565205	0.35
tplb0049h18_765	1B	G/A	668932387	0.35
wsnp_BE494527B_Ta_2_1	1B	A/G	617298701	0.35
wsnp_BE495786B_Ta_2_2	1B	C/T	503651635	0.35
wsnp_CAP11_c543_375403	1B	A/G	534692879	0.35
wsnp_CAP8_rep_c4452_2170021	1B	T/C	534692880	0.35
wsnp_Ex_c1058_2020681	1B	A/G	668991372	0.35
wsnp_Ku_c18881_28259811	1B	G/T	637360298	0.35
wsnp_Ku_c2797_5284087	1B	C/T	668990224	0.35
BS00023214_51	2A	C/T	689739909	0.38
BS00000479_51	2A	A/G	759510498	0.37
BS00007689_51	2A	T/C	762397596	0.37
BS00022393_51	2A	T/C	6557997	0.37
BS00029224_51	2A	T/C	556826479	0.37
BS00064905_51	2A	C/T	43876302	0.37
BS00067159_51	2A	C/T	22153129	0.37
BS00070797_51	2A	C/T	32051040	0.37
BS00073382_51	2A	A/G	32050887	0.37
BS00077597_51	2A	G/A	693878966	0.37
BS00080752_51	2A	G/A	715768389	0.37
BS00081507_51	2A	G/A	716162075	0.37
BS00090128_51	2A	G/A	555657628	0.37
BS00108775_51	2A	G/A	716154304	0.37
BS00111069_51	2A	G/A	21254785	0.37
IACX794	2A	C/A	617294164	0.35
Kukri_c17269_1349	2A	G/A	41827536	0.35
Kukri_c42972_148	2A	T/C	743504679	0.35
TA004785-1734	2A	C/T	745751728	0.35
Tdurum_contig10785_2433	2A	T/C	12102513	0.35
Tdurum_contig12952_114	2A	T/C	41504404	0.35
Tdurum_contig12952_263	2A	G/A	41504255	0.35
Tdurum_contig26621_200	2A	T/C	36293622	0.35
Tdurum_contig26621_264	2A	T/C	36293686	0.35
Tdurum_contig55610_742	2A	C/T	41832438	0.35
Tdurum_contig55610_784	2A	G/T	41832480	0.35
Tdurum_contig70306_425	2A	A/C	73236640	0.35
Tdurum_contig9731_62	2A	C/T	73284543	0.35
wsnp_Ex_c19556_28530231	2A	C/T	35711654	0.35
wsnp_Ex_rep_c67542_66164609	2A	T/G	29525472	0.35
RAC875_c14316_584	2B	A/G	601518044	0.38
Tdurum_contig31911_195	2B	T/G	634933373	0.38
BobWhite_c12144_216	2B	T/C	970296	0.37
BobWhite_c2521_117	2B	C/T	686204384	0.37
BobWhite_c47357_535	2B	G/A	686063287	0.37
BobWhite_c4831_490	2B	G/A	686207867	0.37
BobWhite_c54696_56	2B	C/T	523276250	0.37
BobWhite_c54909_261	2B	G/A	523276609	0.37
BobWhite_c7326_70	2B	G/A	448264837	0.37
BobWhite_c9351_274	2B	G/A	514694140	0.37
BobWhite_c9690_94	2B	C/T	730212313	0.37
BobWhite_rep_c50285_700	2B	A/C	749155662	0.37
BS00004224_51	2B	T/C	717551361	0.37
BS00022374_51	2B	C/T	731174771	0.37
BS00022486_51	2B	T/G	120783180	0.37
Tdurum_contig1653_190	2B	T/C	100535943	0.35
Tdurum_contig68806_537	2B	G/A	104658949	0.35
Tdurum_contig81323_291	2B	G/A	104336022	0.35
Tdurum_contig81917_141	2B	A/G	105710592	0.35
wsnp_BG608232B_Ta_2_1	2B	A/G	445599810	0.35
wsnp_BG608232B_Ta_2_2	2B	A/G	445599715	0.35
wsnp_BQ172173B_Ta_2_2	2B	C/T	712473571	0.35
wsnp_CAP11_c5255_2442548	2B	G/A	445442060	0.35
wsnp_Ex_c114_229879	2B	A/G	570335910	0.35
wsnp_Ex_c21092_30220702	2B	T/C	60521695	0.35
wsnp_Ex_c2445_4573233	2B	A/C	635828443	0.35
wsnp_Ex_c4218_7618252	2B	G/A	370091207	0.35
wsnp_Ex_c45468_51254978	2B	A/G	719777934	0.35
wsnp_Ex_c55735_58127324	2B	A/C	594972739	0.35
wsnp_JD_c4699_5834958	2B	G/A	174656631	0.35
Excalibur_c12875_1573	3A	C/T	2913871	0.38
BobWhite_c17852_511	3A	T/C	50530572	0.37
BobWhite_c17879_519	3A	C/T	650235115	0.37
BobWhite_c20157_293	3A	A/G	730207415	0.37
BobWhite_c2453_460	3A	T/C	3698080	0.37
BobWhite_c36118_246	3A	C/T	3453657	0.37
BobWhite_c4057_365	3A	G/A	727965	0.37
BobWhite_c5461_338	3A	A/G	1572560	0.37
BobWhite_c9704_273	3A	G/A	50736062	0.37
BobWhite_c9992_811	3A	G/A	3621326	0.37
BobWhite_c9992_862	3A	C/T	3621275	0.37
BobWhite_rep_c51301_1261	3A	A/G	478259292	0.37
BS00007502_51	3A	G/A	51971974	0.37
BS00022586_51	3A	G/A	38206785	0.37
BS00022746_51	3A	C/A	21260083	0.37
Kukri_s117068_130	3A	C/T	344482	0.35
Ra_c7114_619	3A	T/G	723859434	0.35
RAC875_c61934_186	3A	A/G	729517491	0.35
Tdurum_contig12008_1001	3A	C/T	4433644	0.35
Tdurum_contig12557_1382	3A	A/G	606316327	0.35
Tdurum_contig47186_1897	3A	A/G	630286778	0.35
Tdurum_contig48522_635	3A	A/G	638061474	0.35
Tdurum_contig56748_632	3A	C/T	460603081	0.35
tplb0053a24_2232	3A	A/G	4431667	0.35
wsnp_CAP11_rep_c8581_3702222	3A	G/A	725686368	0.35
wsnp_Ex_c2573_4788116	3A	G/A	2173807	0.35
wsnp_Ex_c55096_57733841	3A	G/A	730053460	0.35
wsnp_Ex_rep_c104141_88935451	3A	C/A	729514798	0.35
wsnp_JD_c9434_10274598	3A	C/A	460959678	0.35
wsnp_Ku_c10468_17301216	3A	G/T	691460574	0.35
BobWhite_c23887_134	3B	G/A	37185596	0.37
BobWhite_c23887_53	3B	C/A	37185900	0.37
BobWhite_c24194_255	3B	C/T	45342772	0.37
BobWhite_c2937_1426	3B	T/C	736293620	0.37
BobWhite_c4514_298	3B	G/A	45337767	0.37
BobWhite_c5611_281	3B	C/T	2768888	0.37
BobWhite_rep_c64247_261	3B	A/C	44966830	0.37
BS00015891_51	3B	G/A	797224445	0.37
BS00025792_51	3B	C/T	35307657	0.37
BS00042029_51	3B	C/T	597391516	0.37
BS00043730_51	3B	C/T	485967931	0.37
BS00044942_51	3B	A/G	818527985	0.37
BS00044944_51	3B	C/T	818528036	0.37
BS00044955_51	3B	A/C	818531586	0.37
BS00045330_51	3B	T/G	478917217	0.37
Kukri_c50837_251	3B	A/G	818379203	0.35
Kukri_c66923_217	3B	G/A	75221912	0.35
Kukri_rep_c93484_422	3B	T/G	754481350	0.35
RAC875_c35310_770	3B	T/C	75220130	0.35
RAC875_rep_c109105_57	3B	G/A	572415185	0.35
RAC875_rep_c72275_185	3B	C/T	812865028	0.35
Tdurum_contig49804_392	3B	T/C	3415514	0.35
Tdurum_contig51355_601	3B	T/G	821929833	0.35
Tdurum_contig67690_183	3B	G/A	58780133	0.35
wsnp_CAP7_c5097_2266314	3B	C/T	778469145	0.35
wsnp_Ex_c29631_38640100	3B	A/C	559307368	0.35
wsnp_Ex_c7756_13218814	3B	A/G	575656184	0.35
wsnp_Ex_c8695_14561512	3B	T/G	74708095	0.35
wsnp_JD_rep_c50820_34666611	3B	A/G	812865953	0.35
wsnp_Ra_rep_c72670_70836439	3B	C/T	812865930	0.35
BobWhite_c12128_187	4A	G/A	604365729	0.37
BobWhite_c28137_293	4A	C/T	714174165	0.37
BobWhite_c31621_148	4A	G/A	81389367	0.37
BobWhite_c3351_329	4A	T/C	727217219	0.37
BobWhite_c33898_150	4A	T/C	624347345	0.37
BobWhite_c39599_82	4A	G/A	112184714	0.37
BobWhite_c4089_73	4A	A/G	577090263	0.37
BobWhite_c5633_59	4A	A/G	37674472	0.37
BobWhite_rep_c66057_98	4A	A/C	37674735	0.37
BS00010202_51	4A	G/A	720860017	0.37
BS00010339_51	4A	G/T	576555858	0.37
BS00011224_51	4A	A/G	585378511	0.37
BS00021716_51	4A	C/T	700600	0.37
BS00021752_51	4A	C/A	24056269	0.37
BS00032622_51	4A	G/T	697005718	0.37
Tdurum_contig46583_2203	4A	A/G	730463264	0.35
Tdurum_contig8061_56	4A	T/C	24061051	0.35
Tdurum_contig93100_149	4A	T/G	703802646	0.35
Tdurum_contig93100_640	4A	G/A	703802155	0.35
Tdurum_contig93100_712	4A	A/C	703802083	0.35
Tdurum_contig93100_77	4A	T/C	703802718	0.35
Tdurum_contig9906_89	4A	A/G	44605698	0.35
tplb0062c24_1758	4A	G/A	646468406	0.35
wsnp_CAP7_c32_19340	4A	A/G	100363448	0.35
wsnp_Ex_c2352_4405961	4A	G/A	635388157	0.35
wsnp_Ex_c33778_42210283	4A	T/C	720085690	0.35
wsnp_Ex_c3988_7221220	4A	T/C	655228466	0.35
wsnp_Ex_c64593_63334637	4A	C/T	576144191	0.35
wsnp_Ex_rep_c67779_66463916	4A	A/G	516982227	0.35
wsnp_Ra_c33762_42584098	4A	G/A	516670368	0.35
BobWhite_c22580_115	4B	T/C	607755186	0.37
BobWhite_c30050_125	4B	T/C	17280529	0.37
BobWhite_rep_c49034_589	4B	A/G	36327129	0.37
BS00009439_51	4B	C/T	65410547	0.37
BS00018707_51	4B	C/T	93599096	0.37
BS00030571_51	4B	G/A	606290375	0.37
BS00033614_51	4B	G/A	37707432	0.37
BS00060041_51	4B	C/T	6122844	0.37
BS00063035_51	4B	G/A	41570672	0.37
BS00064041_51	4B	G/A	606999906	0.37
BS00066024_51	4B	A/G	561871714	0.37
BS00095286_51	4B	A/G	35049334	0.37
BS00095416_51	4B	C/T	38637958	0.37
BS00105791_51	4B	T/C	104510182	0.37
Excalibur_c32467_676	4B	C/T	538382521	0.37
Tdurum_contig66820_466	4B	G/A	98482981	0.35
Tdurum_contig82364_132	4B	G/A	36154504	0.35
Tdurum_contig83679_281	4B	G/A	81671370	0.35
Tdurum_contig92931_787	4B	T/C	37187854	0.35
Tdurum_contig92931_882	4B	T/C	37187186	0.35
Tdurum_contig93168_52	4B	G/A	95133294	0.35
Tdurum_contig98399_114	4B	T/C	86419163	0.35
wsnp_CAP12_c1101_569783	4B	T/C	613234341	0.35
wsnp_Ex_c22648_31848819	4B	T/C	562464583	0.35
wsnp_Ex_c26285_35531324	4B	A/G	642343933	0.35
wsnp_Ex_c26285_35531618	4B	A/G	642344227	0.35
wsnp_Ex_c26285_35532440	4B	T/C	642346860	0.35
wsnp_Ex_c4148_7494801	4B	C/T	661642454	0.35
wsnp_Ku_c10515_17368422	4B	G/A	657297532	0.35
wsnp_Ku_rep_c104382_90867406	4B	G/A	536092361	0.35
CAP8_c2014_192	5A	A/G	435710212	0.38
tplb0057m23_1318	5A	C/T	437909883	0.38
BobWhite_c13900_53	5A	G/T	437909628	0.37
BobWhite_c38929_56	5A	T/C	427405578	0.37
BobWhite_c41847_333	5A	C/T	437027138	0.37
BobWhite_c5457_1440	5A	T/C	468101559	0.37
BobWhite_rep_c48815_538	5A	A/G	436213158	0.37
BobWhite_rep_c64197_143	5A	G/A	437634436	0.37
BobWhite_rep_c64318_615	5A	G/A	468003948	0.37
BobWhite_rep_c64579_593	5A	G/A	437088469	0.37
BS00010698_51	5A	G/A	499809769	0.37
BS00022500_51	5A	G/A	399255732	0.37
BS00022815_51	5A	A/G	437784182	0.37
BS00035256_51	5A	C/T	527515679	0.37
BS00065386_51	5A	A/G	436143495	0.37
wsnp_Ex_c31017_39858962	5A	A/G	445189347	0.35
wsnp_Ex_c3838_6980909	5A	C/T	443254522	0.35
wsnp_Ex_c6117_10704945	5A	A/G	107465483	0.35
wsnp_Ex_rep_c101994_87256479	5A	C/T	554958716	0.35
wsnp_JD_c8448_9444839	5A	C/T	94495449	0.35
wsnp_Ku_c16812_25759885	5A	G/A	101007703	0.35
wsnp_Ku_c328_679106	5A	T/C	105920335	0.35
wsnp_Ku_c5445_9668131	5A	A/G	633372138	0.35
wsnp_Ra_c10053_16636851	5A	T/C	101006699	0.35
wsnp_Ra_c14112_22155312	5A	G/A	110803770	0.35
wsnp_Ra_c14112_22155451	5A	C/A	110803875	0.35
wsnp_Ra_c18459_27525981	5A	T/C	110803987	0.35
wsnp_Ra_c21347_30731133	5A	C/T	442780286	0.35
wsnp_Ra_c6788_11804894	5A	G/A	96071832	0.35
wsnp_Ra_rep_c69221_66574148	5A	A/C	43344228	0.35
Tdurum_contig94033_487	5B	C/T	619617213	0.38
wsnp_Ex_c43518_49814933	5B	A/G	106176590	0.38
BobWhite_c11038_605	5B	C/T	646590215	0.37
BobWhite_c15241_604	5B	G/A	673097295	0.37
BobWhite_c17133_107	5B	C/T	63501707	0.37
BobWhite_c31_3667	5B	G/A	696841474	0.37
BobWhite_c34676_81	5B	G/A	666780370	0.37
BobWhite_c43731_313	5B	A/G	673538661	0.37
BobWhite_c47620_226	5B	G/A	472969291	0.37
BobWhite_c6017_1096	5B	A/G	619642998	0.37
BobWhite_c6017_1147	5B	A/G	619642947	0.37
BobWhite_c7818_278	5B	T/C	683776109	0.37
BS00021868_51	5B	A/G	648246336	0.37
BS00022231_51	5B	A/G	645528123	0.37
BS00022662_51	5B	G/A	356154768	0.37
Tdurum_contig48658_802	5B	T/C	413838175	0.35
Tdurum_contig63161_121	5B	A/G	475596886	0.35
Tdurum_contig77918_477	5B	A/G	660537862	0.35
Tdurum_contig97407_196	5B	C/T	641527170	0.35
wsnp_BE517711B_Ta_2_1	5B	C/T	487492354	0.35
wsnp_BE517711B_Ta_2_2	5B	A/C	487492642	0.35
wsnp_Ex_c10842_17637744	5B	T/C	60993432	0.35
wsnp_Ex_c12119_19382820	5B	A/G	409176715	0.35
wsnp_Ex_c19724_28720939	5B	A/G	480058158	0.35
wsnp_Ex_c46217_51790399	5B	C/T	486724593	0.35
wsnp_Ex_c8962_14947544	5B	A/G	31759036	0.35
wsnp_Ex_rep_c102070_87317290	5B	C/T	478323641	0.35
wsnp_Ex_rep_c68023_66768770	5B	A/G	456422703	0.35
wsnp_JD_c11594_12033647	5B	A/G	379318093	0.35
wsnp_JD_c4372_5494161	5B	A/G	641527297	0.35
BobWhite_c10740_179	6A	C/T	31622279	0.37
BobWhite_c13839_111	6A	A/C	20124417	0.37
BobWhite_c13839_135	6A	A/G	20124393	0.37
BobWhite_c2568_115	6A	G/A	529670734	0.37
BobWhite_c5092_422	6A	A/G	11214049	0.37
BobWhite_c62620_150	6A	A/G	37190258	0.37
BobWhite_rep_c52979_181	6A	C/T	2773209	0.37
BobWhite_rep_c63152_444	6A	T/C	549384075	0.37
BS00009331_51	6A	T/G	19062489	0.37
BS00011436_51	6A	T/C	19063038	0.37
BS00022951_51	6A	G/A	16753143	0.37
BS00023140_51	6A	C/T	31762856	0.37
BS00023192_51	6A	C/A	11959829	0.37
BS00036635_51	6A	G/T	10268926	0.37
BS00063096_51	6A	A/G	546014258	0.37
wsnp_Ex_c16491_24996576	6A	G/A	16754294	0.35
wsnp_Ex_c2192_4108709	6A	T/C	445183707	0.35
wsnp_Ex_c36801_44683992	6A	G/A	563920498	0.35
wsnp_Ex_c7002_12063325	6A	C/T	597277839	0.35
wsnp_Ex_c7002_12063380	6A	G/A	597277894	0.35
wsnp_Ex_rep_c70951_69806211	6A	C/T	563918329	0.35
wsnp_JD_c19278_17450072	6A	G/A	445318216	0.35
wsnp_JD_c19278_17450210	6A	T/G	445318078	0.35
wsnp_JD_c22766_19622512	6A	A/G	558221423	0.35
wsnp_Ku_c1075_2160065	6A	T/G	561478432	0.35
wsnp_Ku_c14219_22455933	6A	C/A	563915637	0.35
wsnp_Ku_c44079_51438574	6A	C/T	560271021	0.35
wsnp_Ra_c11651_18855691	6A	T/C	598708421	0.35
wsnp_Ra_c12086_19452422	6A	T/C	559099941	0.35
wsnp_RFL_Contig2523_2130662	6A	G/A	445318266	0.35
BobWhite_c1633_643	6B	C/T	645616232	0.37
BobWhite_c1905_98	6B	G/A	140189688	0.37
BobWhite_c22767_189	6B	T/C	163124390	0.37
BobWhite_c26504_163	6B	C/A	149534201	0.37
BobWhite_c27364_124	6B	C/A	689149063	0.37
BobWhite_c27364_296	6B	G/A	689149235	0.37
BobWhite_c41574_185	6B	C/A	43829234	0.37
BobWhite_c47659_100	6B	G/T	158232853	0.37
BobWhite_c6546_423	6B	G/T	682454889	0.37
BobWhite_c9563_377	6B	G/A	227566262	0.37
BobWhite_s63779_147	6B	A/G	151143114	0.37
BS00003214_51	6B	C/T	139472770	0.37
BS00010676_51	6B	C/T	430198438	0.37
BS00011795_51	6B	T/G	692561322	0.37
BS00022832_51	6B	T/G	657185956	0.37
IAAV8886	6B	T/C	115775616	0.35
Kukri_c21409_283	6B	G/A	436692510	0.35
Kukri_c22391_192	6B	A/C	682329684	0.35
RAC875_c19250_188	6B	A/G	17167162	0.35
RAC875_c47035_70	6B	G/A	442960966	0.35
RAC875_rep_c112646_106	6B	C/A	682339579	0.35
Tdurum_contig10729_986	6B	G/A	690593422	0.35
Tdurum_contig10729_989	6B	C/T	690593419	0.35
Tdurum_contig42655_1256	6B	A/G	10814769	0.35
Tdurum_contig44173_792	6B	A/G	552725128	0.35
wsnp_CAP12_c475_258416	6B	T/C	638627998	0.35
wsnp_Ex_c4728_8444212	6B	C/T	18303554	0.35
wsnp_Ra_c22075_31509915	6B	A/G	115751757	0.35
wsnp_Ra_c57648_59682822	6B	A/G	174846977	0.35
wsnp_Ra_rep_c108218_91556581	6B	G/A	119626602	0.35
RAC875_c101928_381	7A	A/C	97775951	0.38
BobWhite_c1635_691	7A	G/A	715980616	0.37
BobWhite_c34887_239	7A	C/T	99397775	0.37
BobWhite_c40583_146	7A	G/A	121281425	0.37
BobWhite_c47709_141	7A	T/C	65599406	0.37
BS00003455_51	7A	A/C	715979988	0.37
BS00010796_51	7A	C/T	17293924	0.37
BS00021692_51	7A	G/T	63099065	0.37
BS00022145_51	7A	G/T	80604261	0.37
BS00022442_51	7A	A/G	27549945	0.37
BS00023027_51	7A	T/C	671339044	0.37
BS00023225_51	7A	C/A	73206737	0.37
BS00026056_51	7A	A/C	535969373	0.37
BS00040600_51	7A	T/G	99370164	0.37
BS00040601_51	7A	C/A	99370171	0.37
wsnp_BF482529A_Ta_2_5	7A	C/T	511715573	0.35
wsnp_Ex_c4996_8885500	7A	C/T	535281348	0.35
wsnp_Ex_c558_1105911	7A	A/G	509600605	0.35
wsnp_Ex_c9971_16412270	7A	T/C	693393261	0.35
wsnp_Ex_c9971_16412758	7A	G/A	693392773	0.35
wsnp_JD_c1219_1766041	7A	C/T	724280142	0.35
wsnp_JD_c15333_14824351	7A	T/C	508401166	0.35
wsnp_JD_c8919_9843202	7A	T/C	508866196	0.35
wsnp_Ku_c26118_36079171	7A	C/T	693396172	0.35
wsnp_Ku_c28104_38042857	7A	T/C	715981220	0.35
wsnp_Ku_c2958_5561339	7A	T/C	535193439	0.35
wsnp_Ku_c6065_10682531	7A	C/T	107276540	0.35
wsnp_Ku_rep_c103889_90513365	7A	T/C	673054032	0.35
wsnp_Ku_rep_c110993_94857161	7A	G/A	537457522	0.35
wsnp_Ra_c1303_2598907	7A	G/A	535281206	0.35
Tdurum_contig48824_476	7B	A/G	48060131	0.38
BobWhite_c10448_80	7B	A/C	67157055	0.37
BobWhite_c15796_315	7B	T/C	205081531	0.37
BobWhite_c16787_205	7B	C/T	207911881	0.37
BobWhite_c36693_210	7B	T/C	33661749	0.37
BobWhite_c39364_231	7B	A/G	55073589	0.37
BobWhite_c4253_568	7B	G/A	13162796	0.37
BobWhite_c7907_657	7B	A/C	190466059	0.37
BobWhite_rep_c48793_750	7B	C/T	155739487	0.37
BobWhite_rep_c63008_468	7B	C/A	490592914	0.37
BobWhite_rep_c66957_84	7B	T/C	181389780	0.37
BS00022106_51	7B	A/G	612153072	0.37
BS00022175_51	7B	G/A	717658031	0.37
BS00031141_51	7B	G/T	207908556	0.37
BS00031611_51	7B	T/C	172250085	0.37
RAC875_c96195_73	7B	T/C	374053419	0.35
RAC875_rep_c78007_394	7B	T/C	682153189	0.35
Tdurum_contig20921_424	7B	T/C	566226246	0.35
Tdurum_contig4658_346	7B	C/T	663797774	0.35
Tdurum_contig48934_425	7B	A/G	700013080	0.35
Tdurum_contig53901_177	7B	G/A	500327966	0.35
Tdurum_contig59440_1621	7B	G/A	497591028	0.35
Tdurum_contig63792_639	7B	C/T	496617953	0.35
Tdurum_contig66398_976	7B	T/C	23862240	0.35
wsnp_be591305B_Ta_1_1	7B	C/T	255141044	0.35
wsnp_BQ169669B_Ta_2_2	7B	C/T	247272507	0.35
wsnp_Ex_c11106_18003332	7B	T/C	41729218	0.35
wsnp_Ex_c14979_23133600	7B	G/A	547067781	0.35
wsnp_Ex_c9813_16193536	7B	C/T	41719425	0.35
wsnp_RFL_Contig4753_5709032	7B	G/A	547066917	0.35
